# Supplementary material for: PATMA: parser of archival tissue microarray
Source: PeerJ. 2016 Dec 1;4:e2741. doi: 10.7717/peerj.2741 (PMC5136132; doi:10.7717/peerj.2741)
Supplement: Supplemental Information 1 — PATMA software source code created and tested in MATLAB R2015b. [file peerj-04-2741-s001.zip]

Archive with 15 entries (15 files):
- findEmpties2.m
- findRowCol2.m
- getProcOptions.m
- getRefDistance.m
- punchGUI.fig
- punchGUI.m
- PunchGUI_manual.pdf
- punchNumberUpdate.m
- punch_objects.m
- punch_preprocessing.m
- tempFun_punchNumberUpdate.m
- treatArea2.m
- treatNotinTable1.m
- treatOverlap2.m
- updateTable.m
