# Supplementary material for: PATMA: parser of archival tissue microarray
Source: PeerJ. 2016 Dec 1;4:e2741. doi: 10.7717/peerj.2741 (PMC5136132; doi:10.7717/peerj.2741)
Supplement: Supplemental Information 1 — PATMA software source code created and tested in MATLAB R2015b. [file peerj-04-2741-s001.zip › getProcOptions.m]

function [objThresh, strelSize] = getProcOptions (imgSize)

m = imgSize(1);
n = imgSize(2);

if (m*n*10^(-5)) < 100
    objThresh = 1000;
    strelSize = 2;
else
    objThresh = 10000;
    strelSize = 5;
end
