# Supplementary material for: PATMA: parser of archival tissue microarray
Source: PeerJ. 2016 Dec 1;4:e2741. doi: 10.7717/peerj.2741 (PMC5136132; doi:10.7717/peerj.2741)
Supplement: Supplemental Information 1 — PATMA software source code created and tested in MATLAB R2015b. [file peerj-04-2741-s001.zip › tempFun_punchNumberUpdate.m]

function [ obj_table ] = tempFun_punchNumberUpdate( obj_table )
%based on centroid position

for i = 1:numel(obj_table)
    %if obj_table(i).validTable
        all_centroids{i,1} = obj_table(i).Centroid;
        all_x(i) = obj_table(i).Centroid(1);
        all_y(i) = obj_table(i).Centroid(2);
    %end
    if isempty(obj_table(i).col) 
        all_cols(i) = 0;
    else
        all_cols(i) = obj_table(i).col;
    end
        
    if isempty(obj_table(i).col) 
        all_rows(i) = 0;
    else
        all_rows(i) = obj_table(i).row;
    end
    
end

nRow = max(all_rows(:));
nCol = max(all_cols(:));
nRow = 6;
nCol = 9;

myPunchNumbering = rot90( (reshape((1:nRow*nCol) ,[nCol, nRow])') ,2);

[sortY,Iy] = sort(all_y,'descend');
[sortX,Ix] = sort(all_x,'descend');


% idx = 0;
% while idx < numel(sortY)
%     idx = idx+1;
%     
%     for i = 1: numel(sortY)-1
%         temp_val = abs(sortY(i+1) - sortY(i));
%         if temp_val > round(0.6*refDistance)
%             temp_list{idx,i} = i;
%         end
%     end
%     
% end


%-------------------------------------------------
% temp_cumulate = [];
% for i =1:length(sortY)
%     temp1 = abs(sortY(i+1) - sortY(i));
%     temp_cumulate =  [temp_cumulate, temp1];
%     temp_mean = mean(temp_cumulate);
%     
%     if 5*temp_mean < temp1
%         nCol = i;
%         break;
%     end
% end
% 
% temp_cumulate2 = [];
% for i =1:length(sortX)
%     temp2 = abs(sortX(i+1) - sortX(i));
%     temp_cumulate2 =  [temp_cumulate2, temp2];
%     temp_mean2 = mean(temp_cumulate2);
%     
%     if 5*temp_mean2 < temp2
%         nRow = i;
%         break;
%     end
% end
%-------------------------------------------------
this_row = 1:nCol;
    obj_in_row = obj_table(this_row);
    for j = 1:numel(obj_in_row)
        all_x1(j) = obj_in_row(j).Centroid(1);
    end
    [sortX1,Ix1] = sort(all_x1);
    this_row_sorted = this_row(Ix1);
    
    for kk = 1:length(this_row_sorted)
        obj_table(this_row_sorted(kk)).punchNum = myPunchNumbering(nRow,kk);
    end

    ii_1 = 1;
    ii_2 = nCol;
    ii_row = nRow;
    
    
while ii_2+nCol < length(Iy)
    ii_1 = ii_1+nCol;
    ii_2 = ii_2+nCol;
    ii_row = ii_row -1;
    if ii_row<1
        ii_row = 1;
    end
    this_row = Iy(ii_1:ii_2);
    obj_in_row = obj_table(this_row);
    for j = 1:numel(obj_in_row)
        all_x1(j) = obj_in_row(j).Centroid(1);
    end
    [sortX1,Ix1] = sort(all_x1);
    this_row_sorted = this_row(Ix1);
    
    try
        for kk = 1:length(this_row_sorted)
            obj_table(this_row_sorted(kk)).punchNum = myPunchNumbering(ii_row,kk);
        end
    catch ME
        disp(ME.message);
    end
end

disp('');
