# Supplementary material for: PATMA: parser of archival tissue microarray
Source: PeerJ. 2016 Dec 1;4:e2741. doi: 10.7717/peerj.2741 (PMC5136132; doi:10.7717/peerj.2741)
Supplement: Supplemental Information 1 — PATMA software source code created and tested in MATLAB R2015b. [file peerj-04-2741-s001.zip › updateTable.m]

function myTable = updateTable(objects)

nRow = max(vertcat(objects.row));
nCol = max(vertcat(objects.col));

myTable = zeros(nRow, nCol);

for i = 1 : length(objects)
    myTable(objects(i).row,objects(i).col) = i;
end
